# Supplementary material for: Uniform Manifold Approximation and Projection (UMAP) Reveals Composite Patterns and Resolves Visualization Artifacts in Microbiome Data
Source: mSystems. 2021 Oct 5;6(5):e00691-21. doi: 10.1128/mSystems.00691-21 (PMC8547469; doi:10.1128/mSystems.00691-21)
Supplement: TABLE S1 [file msystems.00691-21-st001.xlsx]

## Sheet: Sheet1
Table S1. Linear Discriminant Analysis on Aitchison Embedding 10 different initializations for UMAP
	Metric	PCoA Components=2	PCoA Components=3	UMAP Neighbors=15 Components=2	UMAP Neighbors=80 Components=2	UMAP Neighbors=98 Components=2	UMAP Neighbors=98 Components=2
host	mean (Accuracy)	0.99	1	1	1	1	1
	std	nan	nan	0	0	0	0
M2-type	mean (Accuracy)	0.789	0.921	0.974	0.992	0.989	0.997
	std	nan	nan	0.012	0.013	0.014	0.008
M3-type	mean (Accuracy)	0.781	0.844	0.856	0.831	0.828	0.9
	std	nan	nan	0.049	0.059	0.065	0.041
M9-type	mean (Accuracy)	0.931	0.966	0.99	0.969	0.972	0.976
	std	nan	nan	0.017	0.025	0.027	0.023
host	mean (Silhouette)	0.647	0.601	0.794	0.548	0.533	0.5
	std	nan	nan	0.069	0.011	0.018	0.008
M2-type	mean (Silhouette)	0.095	0.127	0.297	0.306	0.304	0.263
	std	nan	nan	0.019	0.012	0.012	0.008
M3-type	mean (Silhouette)	0.181	0.288	0.231	0.181	0.184	0.175
	std	nan	nan	0.036	0.065	0.066	0.026
M9-type	mean (Silhouette)	0.534	0.441	0.449	0.383	0.385	0.308
	std	nan	nan	0.023	0.013	0.029	0.02
