# Supplementary material for: Uniform Manifold Approximation and Projection (UMAP) Reveals Composite Patterns and Resolves Visualization Artifacts in Microbiome Data
Source: mSystems. 2021 Oct 5;6(5):e00691-21. doi: 10.1128/mSystems.00691-21 (PMC8547469; doi:10.1128/mSystems.00691-21)
Supplement: TABLE S2 [file msystems.00691-21-st002.xlsx]

## Sheet: Sheet1
Table S2. BioEnv selected top 3 combinations of variables correlated with Aitchison Distances
variables	# of variables	correlation
ph	1	0.649058
annual_season_temp, ph	2	0.609095
annual_season_temp, ph, soil_moisture_deficit	3	0.583832
