# Supplementary material for: Uniform Manifold Approximation and Projection (UMAP) Reveals Composite Patterns and Resolves Visualization Artifacts in Microbiome Data
Source: mSystems. 2021 Oct 5;6(5):e00691-21. doi: 10.1128/mSystems.00691-21 (PMC8547469; doi:10.1128/mSystems.00691-21)
Supplement: TABLE S3 [file msystems.00691-21-st003.xlsx]

## Sheet: Sheet1
Table S3. Spearman Correlation of Environmental Variables with Embedding
PC	method	category	spearmanr	p-value
1	PCoA	annual_season_temp	0.173	0.106514
1	UMAP Neighbors=80	annual_season_temp	-0.184	0.0854646
1	UMAP Neighbors=87	annual_season_temp	0.218	0.0417219
2	PCoA	annual_season_temp	0.313	0.00299812
2	UMAP Neighbors=80	annual_season_temp	0.478	2.46796e-06
2	UMAP Neighbors=87	annual_season_temp	-0.604	4.79912e-10
3	PCoA	annual_season_temp	-0.568	0
1	PCoA	ph	0.934	2.87293e-40
1	UMAP Neighbors=80	ph	-0.931	2.43433e-39
1	UMAP Neighbors=87	ph	0.928	1.56794e-38
2	PCoA	ph	0.104	0.333014
2	UMAP Neighbors=80	ph	-0.009	0.930266
2	UMAP Neighbors=87	ph	0.02	0.850003
1	PCoA	soil_moisture_deficit	0.828	2.75977e-23
1	UMAP Neighbors=80	soil_moisture_deficit	-0.848	2.194e-25
1	UMAP Neighbors=87	soil_moisture_deficit	0.85	1.08143e-25
2	PCoA	soil_moisture_deficit	-0.04	0.711593
2	UMAP Neighbors=80	soil_moisture_deficit	-0.367	0.000435751
2	UMAP Neighbors=87	soil_moisture_deficit	0.327	0.00188158
