# Supplementary material for: Uniform Manifold Approximation and Projection (UMAP) Reveals Composite Patterns and Resolves Visualization Artifacts in Microbiome Data
Source: mSystems. 2021 Oct 5;6(5):e00691-21. doi: 10.1128/mSystems.00691-21 (PMC8547469; doi:10.1128/mSystems.00691-21)
Supplement: TABLE S4 [file msystems.00691-21-st004.xlsx]

## Sheet: Sheet1
Table S4. Comparison of 10-fold cross-validation accuracy of kNN in biological and technical variates
# of dimensions	Method	target	Mean Accuracy
1	PCoA	body_habitat	0.755556
2	PCoA	body_habitat	0.844203
3	PCoA	body_habitat	0.87814
1	UMAP Neighbors=8279	body_habitat	0.924638
1	UMAP Neighbors=800	body_habitat	0.92971
2	UMAP Neighbors=800	body_habitat	0.932609
2	UMAP Neighbors=8279	body_habitat	0.93285
3	UMAP Neighbors=800	body_habitat	0.947222
3	UMAP Neighbors=8279	body_habitat	0.947222
1	PCoA	qiita_study_id	0.548913
2	PCoA	qiita_study_id	0.570048
1	UMAP Neighbors=8279	qiita_study_id	0.805435
1	UMAP Neighbors=800	qiita_study_id	0.808937
2	UMAP Neighbors=8279	qiita_study_id	0.86099
3	PCoA	qiita_study_id	0.891304
2	UMAP Neighbors=800	qiita_study_id	0.895773
3	UMAP Neighbors=800	qiita_study_id	0.916184
3	UMAP Neighbors=8279	qiita_study_id	0.916184
